# Supplementary material for: Agomelatine, a Melatonin-Derived Drug, as a New Strategy for the Treatment of Colorectal Cancer
Source: Antioxidants (Basel). 2023 Apr 13;12(4):926. doi: 10.3390/antiox12040926 (PMC10135458; doi:10.3390/antiox12040926)
Supplement: Supplementary file 1 [file antioxidants-12-00926-s001.zip]

Archive with 1 entries (1 files):
- antioxidants-2243703-supplementary.pdf
